# Supplementary material for: Transcriptome-based identification and validation of reference genes for corm growth stages, different tissues, and drought stress in Taro (Colocasia esculenta)
Source: BMC Plant Biol. 2024 May 30;24:478. doi: 10.1186/s12870-024-05199-x (PMC11137888; doi:10.1186/s12870-024-05199-x)
Supplement: Supplementary file 1 — Supplementary Material 1. [file 12870_2024_5199_MOESM1_ESM.xlsx]

## Sheet: Table S1
Table S1 The FPKM values of each candidate reference gene in different corm development stages and different tissues.
Gene ID	Gene name	Mean FPKM	SD of FPKM	CV of FPKM	The FPKM value of four corm development stages with different pigment												The FPKM value of four kinds of tissues												The FPKM value of six corm stages with different developmental times
					LPYS1-1	LPYS1-2	LPYS1-3	LPYS2-1	LPYS2-2	LPYS2-3	LPYS3-1	LPYS3-2	LPYS3-3	LPYS4-1	LPYS4-2	LPYS4-3	GY-Co-1	GY-Co-2	GY-Co-3	GY-Le-1	GY-Le-2	GY-Le-3	GY-Pe-1	GY-Pe-2	GY-Pe-3	GY-Ro-1	GY-Ro-2	GY-Ro-3	S1-1	S1-2	S1-3	S2-1	S2-2	S2-3	S3-1	S3-2	S3-3	S4-1	S4-2	S4-3	S5-1	S5-2	S5-3	S6-1	S6-2	S6-3
gene-Taro_009007	ACY-1	34.954	6.22108	0.177979	33.59	27.74	31.46	40.44	40.93	41.54	24.72	32.11	32.41	34.3	27.22	31.56	30.9811	35.584	29.9709	51.3652	47.2236	47.2395	39.8212	37.6068	38.9645	39.8209	35.1275	34.1837	33.9481	38.3952	35.3946	31.8336	32.6026	31.8979	36.3529	39.8584	39.2901	34.6871	35.3725	28.5846	30.5134	27.6067	45.5603	24.6254	23.297	35.8308
gene-Taro_020373	USP25	12.0538	2.16759	0.179826	12.66	11.18	12.21	13.3	12.32	13.44	7.63	11.45	10.78	13.11	11.77	12.73	9.9185	11.5896	8.94786	14.2771	14.1373	14.2629	11.5194	14.291	13.7016	15.6465	11.578	12.116	13.4218	11.48	10.5559	12.4085	13.6725	13.1361	9.92622	16.883	10.5303	11.7305	9.49505	11.6051	11.6405	5.71026	8.30318	15.2559	9.66944	14.7168
gene-Taro_006024	CCX4L	18.0855	3.46038	0.191335	20.31	17.9	19.91	22.83	23.35	23.09	17.48	17.27	20.19	19.78	18.06	17.42	15.1652	16.4443	16.9044	15.1279	13.8515	13.9403	22.0927	18.0742	18.9945	21.6275	19.4239	21.5315	18.9097	19.4111	17.5185	22.8401	23.3903	17.7599	15.4169	19.5699	20.0864	19.4024	17.7303	19.5749	19.4497	11.3513	18.707	10.927	8.13615	15.0744
gene-Taro_011247	LYK3	15.335	2.95606	0.192766	15.76	14.79	15.73	19.03	18.41	19.92	15.25	14.95	18.51	14.06	17.9	15.01	10.17	10.1939	9.82902	17.9108	18.7253	17.4804	17.3222	15.7157	12.9218	11.0835	17.7854	18.7207	16.9018	15.9559	17.8844	16.6048	16.6151	13.1494	15.6971	17.3643	13.1841	12.4811	21.6293	11.372	11.7583	8.7464	15.2223	13.9127	12.2908	16.9822
gene-Taro_008077	PIA2	65.0731	12.8518	0.197499	78.73	64.6	78.12	67.45	61.5	70.74	81.01	73.85	92.46	80.8	91.35	84.44	53.136	64.9081	69.0483	57.8273	63.554	57.2136	63.1106	64.7977	64.8927	68.6071	57.6367	60.9799	54.7788	62.0619	56.0299	68.1279	62.6229	69.1071	73.8316	79.2616	74.6097	49.2535	58.333	45.1529	47.8128	34.2055	82.8859	47.8952	49.3374	51.6269
gene-Taro_049522	Armc8	12.1543	2.40394	0.197785	11.68	10.08	12.26	12.7	12.75	12.74	9.66	10.94	10.75	10.24	11.1	12.28	10.9213	14.0952	11.3741	8.71926	9.74659	9.52556	13.9154	13.0847	13.6498	13.5551	13.0897	13.2669	14.6176	15.3128	16.4439	16.4905	15.244	12.2794	14.778	13.2526	10.2385	12.8483	14.1138	8.92226	6.87998	4.43569	14.2259	12.1589	14.3279	10.8829
gene-Taro_016205	COX10	22.4619	4.52278	0.201353	21.98	20.93	23.32	24.16	25.34	25.04	22.83	21.54	28	24.99	35.93	21.89	21.0411	23.4508	22.5549	17.977	18.3814	19.8287	21.5845	24.3747	27.6474	35.0864	27.5661	26.3921	19.0376	22.3002	20.7576	22.243	23.18	19.1153	22.6408	24.1117	21.7479	17.6717	18.033	11.9095	21.181	12.0707	26.4842	16.9435	24.6719	19.2647
LPYS1-LPYS4: Corm under four developmental stages with different pigment.
GY-Co: corm samples collected from taro planted for 30 d
GY-Le: leaf samples collected from taro planted for 30 d
GY-Pe: petiole samples collected from taro planted for 30 d
GY-Ro: root samples collected from taro planted for 30 d
S1-S4: the corms of one, two, three, four, five, and eight-months old taro

## Sheet: Table S2
Table S2 Ct values of the ten candidate RGs in the three groups.
Sample description	Samples	ACY-1	USP25	CCX4L	LYK3	PIA2	Armc8	COX10	Actin	EF1_a	β-tubulin	Corm development group	Different tissues group	Drought stress group
Corm of stage 1	CS1-1	22.5467	24.4333	23.1767	26.25	23.36	24.9933	24.1867	27.4633	17.0767	18.8633	Corm development group
	CS1-2	22.6333	24.0367	23.29	26.0167	23.29	24.73	23.6767	27.7667	16.0367	19.1	Corm development group
	CS1-3	22.01	23.8933	22.6167	25.4233	22.64	24.0233	23.23	27.4033	15.14	18.04	Corm development group
Corm of stage 2	CS2-1	22.2967	25.2233	22.91	26.7767	23.0633	24.26	23.0867	27.13	15.6667	18.99	Corm development group
	CS2-2	22.2767	23.9367	22.3467	25.3967	22.4167	23.93	22.2367	27.2133	15.71	19.05	Corm development group
	CS2-3	21.8767	24.0433	22.86	26.4367	22.2133	23.5533	22.86	27.4967	15.2167	17.8033	Corm development group	Different tissues group	Drought stress group
Corm of stage 3	CS3-1	22.1733	24.1367	22.6467	26.04	22.53	23.3667	22.8817	28.1317	15.17	18.6833	Corm development group	Different tissues group	Drought stress group
	CS3-2	22.2117	24.0417	22.7767	26.23	22.5467	23.2517	22.6033	28.19	15.0467	19.9683	Corm development group	Different tissues group	Drought stress group
	CS3-3	22.0433	23.54	22.665	25.4983	22.1317	23.145	22.1817	27.76	14.9617	18.6867	Corm development group	Different tissues group	Drought stress group
Leaf of stage 3	LS3-1	21.0267	22.9267	22.9267	25.1433	21.9767	23.43	22.03	27.9667	17.1867	23.95		Different tissues group	Drought stress group
	LS3-2	21.8933	24.37	23.13	25.1767	23.2367	25.01	23.37	27.9367	19.37	24.5167		Different tissues group	Drought stress group
	LS3-3	21.5233	24.13	22.3467	25.43	22.98	24.21	22.97	27.87	19.0967	22.9667		Different tissues group	Drought stress group
Root of stage 3	RS3-1	22.07	24.1267	22.1067	25.6767	22.59	23.4333	22.7	28.7967	16.96	21.19		Different tissues group	Drought stress group
	RS3-2	19.9133	21.8333	21.3033	23.5967	21.0067	21.9267	21.3733	26.8533	15.3667	21.9733		Different tissues group	Drought stress group
	RS3-3	24.6767	25.63	24.0633	26.1167	25.3467	25.0367	23.8767	28.1067	23.5833	24.9467		Different tissues group	Drought stress group
Petiole of stage 3	PS3-1	22.06	23.04	22.2767	24.2567	22.2967	23.92	22.1933	27.6833	16.2633	23.1233		Different tissues group
	PS3-2	21.3933	23.5667	21.34	24.4867	21.9633	22.67	22.06	27.35	15.76	19.5533		Different tissues group
	PS3-3	21.4867	23.55	21.9567	25.91	22.47	23.49	21.97	27.2433	16.36	22.3633		Different tissues group
Corm under drought stress	CS3D-1	24.28	25.6633	23.96	26.4833	26.5133	26.79	25.0767	28.0867	20.8267	24.5767			Drought stress group
	CS3D-2	23.49	22.04	22.0167	24.0167	23.4867	24.06	21.54	25.97	19.86	24.9567			Drought stress group
	CS3D-3	24.5567	25.52	24.1667	26.1033	25.52	26.38	25.04	28.2467	19.64	23.5733			Drought stress group
Leaf under drought stress	LS3D-1	21.86	23.95	22.62	23.3567	23.1567	24.0433	22.9267	28.1267	17.6567	24.3433			Drought stress group
	LS3D-2	21.84	24.06	23.15	24.67	23.1933	24.0133	22.95	28.0033	18.0867	23.3267			Drought stress group
	LS3D-3	23.6067	23.8967	23.55	24.98	24.7067	25.1267	24.1333	27.3733	21.22	25.1733			Drought stress group
Root under drought stress	RS3D-1	21.9	24.0867	22.2167	25.26	22.3	23.5133	22.48	28.3133	16.52	21.4467			Drought stress group
	RS3D-2	23.14	25.3067	23.3967	25.6567	23.9967	24.6	23.4767	28.5567	18.29	22.5367			Drought stress group
	RS3D-3	22.33	24.22	22.8867	24.0833	23.16	23.94	22.63	28.3	17.37	21.2533			Drought stress group
	Average of Ct	22.3376	24.0445	22.7667	25.3508	23.1145	24.1054	22.9533	27.7533	17.3867	21.665
	SD of Ct	1.06019	0.93161	0.724868	0.914874	1.21131	1.03082	0.94099	0.587344	2.21957	2.45342
	CV of Ct	0.0474623	0.0387452	0.0318389	0.0360886	0.052405	0.0427628	0.0409958	0.021163	0.127659	0.113243
Each sample included three biological replicates
The Ct value of each biological replicate was the mean value of three technical replicates

## Sheet: Table S3
Table S3 Gene expression stability ranked by ΔCt, geNorm, NormFinder, BestKeeper, and Refinder programs.
Group	Overall rank	ΔCt			Bestkeeper				geNorm			Normfinder			Refinder
		Gene	Average SD		Gene	SD	CV(%)		Gene	M value		Gene	Stability value		Gene	Geomean of ranking values
Corm development	1	PIA2	0.45		ACY-1	0.21	0.95		ACY-1 | CCX4L	0.294		PIA2	0.128		ACY-1	1.41
	2	ACY-1	0.47		CCX4L	0.29	1.28		—			ACY-1	0.173		PIA2	1.97
	3	CCX4L	0.48		Actin	0.34	1.23		PIA2	0.312		CCX4L	0.205		CCX4L	2.06
	4	USP25	0.56		USP25	0.35	1.45		COX10	0.382		USP25	0.365		USP25	4.6
	5	COX10	0.58		PIA2	0.36	1.58		Armc8	0.405		LYK3	0.411		COX10	5.38
	6	LYK3	0.58		LYK3	0.42	1.61		EF1_a	0.433		COX10	0.428		LYK3	6.16
	7	Armc8	0.59		COX10	0.48	2.12		USP25	0.458		Armc8	0.46		Actin	6.84
	8	EF1_a	0.63		EF1_a	0.52	3.35		LYK3	0.482		EF1_a	0.502		Armc8	6.85
	9	Actin	0.7		Armc8	0.53	2.24		Actin	0.533		Actin	0.588		EF1_a	7.44
	10	β-tubulin	0.79		β-tubulin	0.54	2.84		β-tubulin	0.584		β-tubulin	0.699		β-tubulin	10
Different tissues	1	COX10	0.87		Actin	0.36	1.29		USP25 | COX10	0.421		Armc8	0.149		COX10	1.57
	2	PIA2	0.87		COX10	0.53	2.35		—			PIA2	0.222		Armc8	2.63
	3	Armc8	0.91		CCX4L	0.54	2.38		PIA2	0.456		COX10	0.361		PIA2	2.78
	4	USP25	0.91		Armc8	0.57	2.45		Armc8	0.491		CCX4L	0.47		USP25	3.56
	5	CCX4L	0.93		PIA2	0.58	2.55		CCX4L	0.522		USP25	0.479		CCX4L	4.16
	6	ACY-1	0.99		ACY-1	0.6	2.74		ACY-1	0.547		ACY-1	0.6		Actin	4.3
	7	Actin	1.06		LYK3	0.61	2.38		Actin	0.595		Actin	0.772		ACY-1	6
	8	LYK3	1.12		USP25	0.64	2.68		LYK3	0.63		LYK3	0.899		LYK3	7.74
	9	EF1_a	1.96		EF1_a	1.7	10.2		EF1_a	0.937		EF1_a	1.79		EF1_a	9
	10	β-tubulin	2.13		β-tubulin	2	9.41		β-tubulin	1.176		β-tubulin	2.001		β-tubulin	10
Drought stress	1	COX10	0.99		Actin	0.45	1.61		PIA2 | Armc8	0.488		Armc8	0.264		Armc8	1.86
	2	Armc8	1		CCX4L	0.64	2.79		—			COX10	0.397		COX10	2.34
	3	CCX4L	1		LYK3	0.71	2.83		COX10	0.563		CCX4L	0.401		CCX4L	2.91
	4	PIA2	1.06		USP25	0.78	3.23		CCX4L	0.622		PIA2	0.457		PIA2	3.36
	5	USP25	1.1		COX10	0.8	3.47		USP25	0.672		ACY-1	0.627		Actin	4.76
	6	ACY-1	1.13		Armc8	0.91	3.76		ACY-1	0.712		USP25	0.673		USP25	4.95
	7	LYK3	1.31		ACY-1	1.01	4.48		LYK3	0.802		LYK3	1.049		LYK3	5.66
	8	Actin	1.39		PIA2	1.09	4.69		Actin	0.87		Actin	1.168		ACY-1	5.96
	9	EF1_a	1.9		β-tubulin	1.77	7.82		EF1_a	1.114		EF1_a	1.723		EF1_a	9.24
	10	β-tubulin	1.96		EF1_a	1.93	10.69		β-tubulin	1.283		β-tubulin	1.782		β-tubulin	9.74
All samples	1	CCX4L	0.99		Actin	0.45	1.61		Armc8 | COX10	0.485		PIA2	0.287		CCX4L	2.06
	2	Armc8	1		CCX4L	0.56	2.44		—			Armc8	0.318		Armc8	2.3
	3	COX10	1		USP25	0.62	2.59		CCX4L	0.531		CCX4L	0.429		COX10	2.63
	4	PIA2	1.02		COX10	0.69	3.03		PIA2	0.576		COX10	0.488		PIA2	3.36
	5	ACY-1	1.06		ACY-1	0.71	3.17		ACY-1	0.601		ACY-1	0.493		Actin	4.3
	6	USP25	1.09		LYK3	0.71	2.8		USP25	0.643		USP25	0.685		ACY-1	5
	7	Actin	1.27		Armc8	0.74	3.08		Actin	0.733		Actin	0.933		USP25	5.05
	8	LYK3	1.36		PIA2	0.84	3.63		LYK3	0.796		LYK3	1.141		LYK3	7.44
	9	EF1_a	1.85		EF1_a	1.76	10.25		EF1_a	1.043		EF1_a	1.619		EF1_a	9
	10	β-tubulin	2.3		β-tubulin	2.19	10.21		β-tubulin	1.294		β-tubulin	2.181		β-tubulin	10
